# Supplementary material for: Phylogenomics resolves major relationships and reveals significant diversification rate shifts in the evolution of silk moths and relatives
Source: BMC Evol Biol. 2019 Sep 18;19:182. doi: 10.1186/s12862-019-1505-1 (PMC6751749; doi:10.1186/s12862-019-1505-1)
Supplement: Supplementary file 1 — Table S1. List of the loci names in the modified Bombycoidea-specific AHE probe set “BOM1”. The first column lists the name of the locus; the second column explains what the locus was named in the “LEP1” kit or the name of the “legacy” or vision-related loci; the third column lists the length (bp) of each locus. (XLSX 25 kb) [file 12862_2019_1505_MOESM1_ESM.xlsx]

## Sheet: Sheet1
locus_name	previous_name	#_of_bases
L1	L1_from_LEP1	224
L3	L3_from_LEP1	187
L6	L6_from_LEP1	155
L8	L8_from_LEP1	210
L9	L9_from_LEP1	166
L11	L11_from_LEP1	178
L13	L13_from_LEP1	226
L14	L14_from_LEP1	157
L17	L17_from_LEP1	178
L18	L18_from_LEP1	209
L19	L19_from_LEP1	177
L20	L20_from_LEP1	170
L21	L21_from_LEP1	177
L22	L22_from_LEP1	219
L24	L24_from_LEP1	161
L25	L25_from_LEP1	201
L27	L27_from_LEP1	240
L28	L28_from_LEP1	582
L29	L29_from_LEP1	253
L31	L31_from_LEP1	291
L32	L32_from_LEP1	173
L33	L33_from_LEP1	174
L34	L34_from_LEP1	179
L35	L35_from_LEP1	152
L36	L36_from_LEP1	168
L39	L39_from_LEP1	179
L43	L43_from_LEP1	176
L44	L44_from_LEP1	229
L45	L45_from_LEP1	177
L47	L47_from_LEP1	160
L48	L48_from_LEP1	165
L52	L52_from_LEP1	295
L54	L54_from_LEP1	175
L55	L55_from_LEP1	169
L56	L56_from_LEP1	215
L58	L58_from_LEP1	244
L59	L59_from_LEP1	162
L60	L60_from_LEP1	265
L63	L63_from_LEP1	173
L65	L65_from_LEP1	180
L67	L67_from_LEP1	186
L69	L69_from_LEP1	255
L70	L70_from_LEP1	172
L73	L73_from_LEP1	237
L76	L76_from_LEP1	151
L77	L77_from_LEP1	229
L78	L78_from_LEP1	173
L80	L80_from_LEP1	241
L81	L81_from_LEP1	235
L82	L82_from_LEP1	958
L83	L83_from_LEP1	163
L85	L85_from_LEP1	208
L86	L86_from_LEP1	187
L94	L94_from_LEP1	172
L95	L95_from_LEP1	202
L96	L96_from_LEP1	201
L98	L98_from_LEP1	343
L99	L99_from_LEP1	215
L100	L100_from_LEP1	240
L101	L101_from_LEP1	158
L103	L103_from_LEP1	166
L104	L104_from_LEP1	237
L105	L105_from_LEP1	152
L106	L106_from_LEP1	219
L107	L107_from_LEP1	161
L109	L109_from_LEP1	209
L112	L112_from_LEP1	174
L114	L114_from_LEP1	174
L119	L119_from_LEP1	166
L120	L120_from_LEP1	194
L121	L121_from_LEP1	159
L122	L122_from_LEP1	154
L124	L124_from_LEP1	206
L126	L126_from_LEP1	185
L132	L132_from_LEP1	178
L135	L135_from_LEP1	163
L138	L138_from_LEP1	227
L139	L139_from_LEP1	151
L140	L140_from_LEP1	574
L141	L141_from_LEP1	169
L143	L143_from_LEP1	172
L144	L144_from_LEP1	161
L145	L145_from_LEP1	218
L146	L146_from_LEP1	197
L147	L147_from_LEP1	169
L148	L148_from_LEP1	344
L149	L149_from_LEP1	159
L152	L152_from_LEP1	165
L158	L158_from_LEP1	440
L165	L165_from_LEP1	163
L166	L166_from_LEP1	198
L167	L167_from_LEP1	176
L169	L169_from_LEP1	172
L170	L170_from_LEP1	204
L173	L173_from_LEP1	240
L175	L175_from_LEP1	186
L177	L177_from_LEP1	258
L179	L179_from_LEP1	167
L181	L181_from_LEP1	204
L182	L182_from_LEP1	206
L183	L183_from_LEP1	221
L184	L184_from_LEP1	221
L186	L186_from_LEP1	163
L187	L187_from_LEP1	252
L188	L188_from_LEP1	261
L189	L189_from_LEP1	190
L191	L191_from_LEP1	541
L192	L192_from_LEP1	162
L194	L194_from_LEP1	385
L197	L197_from_LEP1	157
L199	L199_from_LEP1	163
L200	L200_from_LEP1	163
L201	L201_from_LEP1	174
L203	L203_from_LEP1	585
L205	L205_from_LEP1	517
L206	L206_from_LEP1	320
L207	L207_from_LEP1	247
L209	L209_from_LEP1	200
L210	L210_from_LEP1	193
L211	L211_from_LEP1	227
L212	L212_from_LEP1	433
L213	L213_from_LEP1	159
L215	L215_from_LEP1	1267
L216	L216_from_LEP1	153
L217	L217_from_LEP1	153
L218	L218_from_LEP1	199
L219	L219_from_LEP1	211
L220	L220_from_LEP1	249
L221	L221_from_LEP1	245
L223	L223_from_LEP1	917
L224	L224_from_LEP1	396
L225	L225_from_LEP1	210
L226	L226_from_LEP1	217
L228	L228_from_LEP1	320
L229	L229_from_LEP1	200
L230	L230_from_LEP1	197
L231	L231_from_LEP1	211
L233	L233_from_LEP1	246
L234	L234_from_LEP1	219
L235	L235_from_LEP1	234
L236	L236_from_LEP1	204
L237	L237_from_LEP1	411
L238	L238_from_LEP1	198
L239	L239_from_LEP1	241
L241	L241_from_LEP1	277
L242	L242_from_LEP1	219
L243	L243_from_LEP1	261
L244	L244_from_LEP1	254
L245	L245_from_LEP1	228
L246	L246_from_LEP1	169
L247	L247_from_LEP1	173
L248	L248_from_LEP1	294
L252	L252_from_LEP1	685
L253	L253_from_LEP1	294
L254	L254_from_LEP1	175
L256	L256_from_LEP1	282
L258	L258_from_LEP1	192
L260	L260_from_LEP1	295
L261	L261_from_LEP1	199
L263	L263_from_LEP1	202
L264	L264_from_LEP1	152
L265	L265_from_LEP1	250
L267	L267_from_LEP1	339
L268	L268_from_LEP1	258
L269	L269_from_LEP1	149
L270	L270_from_LEP1	216
L271	L271_from_LEP1	195
L273	L273_from_LEP1	199
L274	L274_from_LEP1	210
L277	L277_from_LEP1	229
L278	L278_from_LEP1	281
L279	L279_from_LEP1	187
L281	L281_from_LEP1	292
L283	L283_from_LEP1	167
L284	L284_from_LEP1	239
L286	L286_from_LEP1	252
L287	L287_from_LEP1	256
L291	L291_from_LEP1	740
L292	L292_from_LEP1	273
L293	L293_from_LEP1	200
L294	L294_from_LEP1	453
L296	L296_from_LEP1	158
L297	L297_from_LEP1	186
L298	L298_from_LEP1	179
L300	L300_from_LEP1	308
L303	L303_from_LEP1	176
L304	L304_from_LEP1	249
L305	L305_from_LEP1	161
L307	L307_from_LEP1	219
L308	L308_from_LEP1	185
L309	L309_from_LEP1	250
L310	L310_from_LEP1	247
L311	L311_from_LEP1	231
L313	L313_from_LEP1	514
L314	L314_from_LEP1	343
L315	L315_from_LEP1	165
L319	L319_from_LEP1	521
L320	L320_from_LEP1	479
L327	L327_from_LEP1	255
L328	L328_from_LEP1	156
L329	L329_from_LEP1	317
L331	L331_from_LEP1	563
L332	L332_from_LEP1	207
L333	L333_from_LEP1	208
L334	L334_from_LEP1	634
L335	L335_from_LEP1	226
L336	L336_from_LEP1	189
L338	L338_from_LEP1	237
L339	L339_from_LEP1	324
L340	L340_from_LEP1	522
L341	L341_from_LEP1	285
L342	L342_from_LEP1	575
L343	L343_from_LEP1	259
L344	L344_from_LEP1	211
L345	L345_from_LEP1	551
L346	L346_from_LEP1	292
L347	L347_from_LEP1	377
L349	L349_from_LEP1	217
L351	L351_from_LEP1	218
L352	L352_from_LEP1	447
L355	L355_from_LEP1	163
L358	L358_from_LEP1	963
L359	L359_from_LEP1	222
L361	L361_from_LEP1	166
L362	L362_from_LEP1	799
L364	L364_from_LEP1	227
L365	L365_from_LEP1	386
L369	L369_from_LEP1	394
L370	L370_from_LEP1	178
L372	L372_from_LEP1	261
L373	L373_from_LEP1	157
L374	L374_from_LEP1	264
L375	L375_from_LEP1	266
L376	L376_from_LEP1	245
L379	L379_from_LEP1	189
L380	L380_from_LEP1	371
L381	L381_from_LEP1	246
L382	L382_from_LEP1	436
L384	L384_from_LEP1	205
L385	L385_from_LEP1	176
L386	L386_from_LEP1	219
L387	L387_from_LEP1	201
L392	L392_from_LEP1	322
L394	L394_from_LEP1	268
L396	L396_from_LEP1	365
L397	L397_from_LEP1	379
L398	L398_from_LEP1	318
L399	L399_from_LEP1	351
L400	L400_from_LEP1	646
L403	L403_from_LEP1	151
L404	L404_from_LEP1	213
L406	L406_from_LEP1	197
L408	L408_from_LEP1	757
L411	L411_from_LEP1	153
L412	L412_from_LEP1	202
L413	L413_from_LEP1	467
L415	L415_from_LEP1	222
L416	L416_from_LEP1	239
L419	L419_from_LEP1	234
L423	L423_from_LEP1	267
L427	L427_from_LEP1	1705
L428	L428_from_LEP1	339
L429	L429_from_LEP1	162
L430	L430_from_LEP1	154
L431	L431_from_LEP1	204
L432	L432_from_LEP1	167
L433	L433_from_LEP1	193
L435	L435_from_LEP1	264
L436	L436_from_LEP1	198
L438	L438_from_LEP1	583
L439	L439_from_LEP1	437
L440	L440_from_LEP1	185
L441	L441_from_LEP1	173
L442	L442_from_LEP1	305
L445	L445_from_LEP1	163
L446	L446_from_LEP1	296
L447	L447_from_LEP1	165
L449	L449_from_LEP1	546
L450	L450_from_LEP1	679
L451	L451_from_LEP1	201
L452	L452_from_LEP1	226
L453	L453_from_LEP1	251
L455	L455_from_LEP1	231
L456	L456_from_LEP1	162
L457	L457_from_LEP1	209
L459	L459_from_LEP1	295
L460	L460_from_LEP1	306
L464	L464_from_LEP1	287
L465	L465_from_LEP1	261
L466	L466_from_LEP1	320
L467	L467_from_LEP1	235
L468	L468_from_LEP1	181
L469	L469_from_LEP1	330
L473	L473_from_LEP1	162
L476	L476_from_LEP1	688
L477	L477_from_LEP1	448
L478	L478_from_LEP1	254
L479	L479_from_LEP1	218
L480	L480_from_LEP1	243
L481	L481_from_LEP1	243
L482	L482_from_LEP1	225
L486	L486_from_LEP1	210
L490	L490_from_LEP1	333
L492	L492_from_LEP1	463
L494	L494_from_LEP1	231
L495	L495_from_LEP1	172
L496	L496_from_LEP1	338
L497	L497_from_LEP1	576
L498	L498_from_LEP1	163
L499	L499_from_LEP1	160
L500	L500_from_LEP1	168
L501	L501_from_LEP1	493
L502	L502_from_LEP1	193
L504	L504_from_LEP1	208
L505	L505_from_LEP1	287
L506	L506_from_LEP1	281
L508	L508_from_LEP1	249
L509	L509_from_LEP1	255
L510	L510_from_LEP1	194
L511	L511_from_LEP1	158
L514	L514_from_LEP1	488
L515	L515_from_LEP1	177
L517	L517_from_LEP1	317
L518	L518_from_LEP1	448
L520	L520_from_LEP1	271
L521	L521_from_LEP1	199
L522	L522_from_LEP1	156
L523	L523_from_LEP1	252
L524	L524_from_LEP1	153
L525	L525_from_LEP1	218
L529	L529_from_LEP1	208
L532	L532_from_LEP1	419
L533	L533_from_LEP1	177
L534	L534_from_LEP1	179
L535	L535_from_LEP1	274
L537	L537_from_LEP1	264
L538	L538_from_LEP1	156
L540	L540_from_LEP1	223
L542	L542_from_LEP1	219
L545	L545_from_LEP1	284
L546	L546_from_LEP1	329
L549	L549_from_LEP1	326
L551	L551_from_LEP1	404
L552	L552_from_LEP1	254
L553	L553_from_LEP1	165
L554	L554_from_LEP1	451
L556	L556_from_LEP1	352
L557	L557_from_LEP1	402
L558	L558_from_LEP1	512
L559	L559_from_LEP1	161
L560	L560_from_LEP1	218
L563	L563_from_LEP1	271
L569	L569_from_LEP1	199
L570	L570_from_LEP1	221
L572	L572_from_LEP1	295
L574	L574_from_LEP1	221
L575	L575_from_LEP1	231
L576	L576_from_LEP1	187
L577	L577_from_LEP1	224
L578	L578_from_LEP1	296
L579	L579_from_LEP1	159
L580	L580_from_LEP1	159
L582	L582_from_LEP1	550
L583	L583_from_LEP1	306
L585	L585_from_LEP1	222
L586	L586_from_LEP1	301
L587	L587_from_LEP1	254
L588	L588_from_LEP1	214
L589	L589_from_LEP1	682
L591	L591_from_LEP1	163
L594	L594_from_LEP1	436
L595	L595_from_LEP1	213
L596	L596_from_LEP1	200
L597	L597_from_LEP1	211
L598	L598_from_LEP1	458
L600	L600_from_LEP1	243
L601	L601_from_LEP1	204
L602	L602_from_LEP1	169
L604	L604_from_LEP1	156
L606	L606_from_LEP1	154
L608	L608_from_LEP1	164
L609	L609_from_LEP1	214
L610	L610_from_LEP1	1826
L613	L613_from_LEP1	346
L616	L616_from_LEP1	188
L617	L617_from_LEP1	160
L619	L619_from_LEP1	220
L622	L622_from_LEP1	173
L623	L623_from_LEP1	582
L624	L624_from_LEP1	162
L625	L625_from_LEP1	272
L627	L627_from_LEP1	179
L628	L628_from_LEP1	223
L629	L629_from_LEP1	210
L630	L630_from_LEP1	173
L631	L631_from_LEP1	298
L632	L632_from_LEP1	249
L633	L633_from_LEP1	153
L634	L634_from_LEP1	230
L635	L635_from_LEP1	215
L636	L636_from_LEP1	223
L637	L637_from_LEP1	285
L640	L640_from_LEP1	418
L642	L642_from_LEP1	656
L643	L643_from_LEP1	236
L645	L645_from_LEP1	477
L646	L646_from_LEP1	213
L647	L647_from_LEP1	294
L648	L648_from_LEP1	281
L649	L649_from_LEP1	152
L650	L650_from_LEP1	173
L653	L653_from_LEP1	248
L654	L654_from_LEP1	419
L656	L656_from_LEP1	725
L657	L657_from_LEP1	227
L658	L658_from_LEP1	224
L659	L659_from_LEP1	228
L661	L661_from_LEP1	290
L662	L662_from_LEP1	227
L663	L663_from_LEP1	323
L664	L664_from_LEP1	250
L667	L667_from_LEP1	210
L668	L668_from_LEP1	179
L669	L669_from_LEP1	212
L670	L670_from_LEP1	451
L671	L671_from_LEP1	228
L672	L672_from_LEP1	418
L673	L673_from_LEP1	287
L674	L674_from_LEP1	207
L675	L675_from_LEP1	319
L681	L681_from_LEP1	470
L682	L682_from_LEP1	228
L683	L683_from_LEP1	179
L688	L688_from_LEP1	178
L689	L689_from_LEP1	269
L690	L690_from_LEP1	606
L692	L692_from_LEP1	176
L693	L693_from_LEP1	241
L695	L695_from_LEP1	470
L701	L701_from_LEP1	197
L702	L702_from_LEP1	248
L703	L703_from_LEP1	641
L705	L705_from_LEP1	301
L706	L706_from_LEP1	351
L707	L707_from_LEP1	166
L709	L709_from_LEP1	163
L713	L713_from_LEP1	428
L716	L716_from_LEP1	177
L718	L718_from_LEP1	257
L719	L719_from_LEP1	224
L721	L721_from_LEP1	213
L722	L722_from_LEP1	152
L723	L723_from_LEP1	342
L725	L725_from_LEP1	782
L728	L728_from_LEP1	203
L730	L730_from_LEP1	209
L732	L732_from_LEP1	157
L733	L733_from_LEP1	228
L734	L734_from_LEP1	264
L735	L735_from_LEP1	163
L738	L738_from_LEP1	401
L739	L739_from_LEP1	750
L740	L740_from_LEP1	509
L742	L742_from_LEP1	740
L743	L743_from_LEP1	186
L745	L745_from_LEP1	175
L747	L747_from_LEP1	631
L749	L749_from_LEP1	153
L750	L750_from_LEP1	426
L751	L751_from_LEP1	168
L752	L752_from_LEP1	688
L753	L753_from_LEP1	322
L754	L754_from_LEP1	372
L755	L755_from_LEP1	161
L757	L757_from_LEP1	276
L758	L758_from_LEP1	173
L759	L759_from_LEP1	157
L762	L762_from_LEP1	703
L763	L763_from_LEP1	217
L764	L764_from_LEP1	186
L765	L765_from_LEP1	189
L766	L766_from_LEP1	380
L767	L767_from_LEP1	186
L768	L768_from_LEP1	168
L769	L769_from_LEP1	243
L770	L770_from_LEP1	349
L771	L771_from_LEP1	221
L774	L774_from_LEP1	554
L776	L776_from_LEP1	228
L780	L780_from_LEP1	171
L781	L781_from_LEP1	207
L782	L782_from_LEP1	469
L784	L784_from_LEP1	361
L785	L785_from_LEP1	428
L786	L786_from_LEP1	177
L787	L787_from_LEP1	160
L789	L789_from_LEP1	156
L791	L791_from_LEP1	225
L795	L795_from_LEP1	954
L798	L798_from_LEP1	251
L800	L800_from_LEP1	504
L802	L802_from_LEP1	290
L803	L803_from_LEP1	155
L804	L804_from_LEP1	580
L805	L805_from_LEP1	210
L806	L806_from_LEP1	174
L807	L807_from_LEP1	204
L809	L809_from_LEP1	151
L811	L811_from_LEP1	151
L813	L813_from_LEP1	200
L814	L814_from_LEP1	183
L815	L815_from_LEP1	413
L816	L816_from_LEP1	159
L817	L817_from_LEP1	415
L819	L819_from_LEP1	518
L820	L820_from_LEP1	204
L821	L821_from_LEP1	276
L823	L823_from_LEP1	343
L824	L824_from_LEP1	200
L825	L825_from_LEP1	197
L826	L826_from_LEP1	501
L827	L827_from_LEP1	263
L828	L828_from_LEP1	160
L829	L829_from_LEP1	228
L831	L831_from_LEP1	297
L834	L834_from_LEP1	243
L836	L836_from_LEP1	174
L839	L839_from_LEP1	433
L840	L840_from_LEP1	337
L842	L842_from_LEP1	445
L844	L844_from_LEP1	228
L845	L845_from_LEP1	285
L846	L846_from_LEP1	298
L847	L847_from_LEP1	163
L849	L849_from_LEP1	249
L850	L850_from_LEP1	521
L851	L851_from_LEP1	318
L853	L853_from_LEP1	315
L854	L854_from_LEP1	184
L856	COI	240
L857	acc	153
L858	CAD_exon1	120
L859	CAD_exon2	185
L860	CAD_exon3	319
L861	CAD_exon4	2215
L862	DDC_exon1	218
L863	DDC_exon2	250
L864	DDC_exon3	149
L865	DDC_exon4	647
L866	Enolase_exon2	184
L867	Enolase_exon3	253
L868	Enolase_exon4	201
L869	Enolase_exon5	250
L870	Enolase_exon6	147
L871	period	240
L872	wingless	408
L873	42fin_exon1	131
L874	42fin_exon2	176
L875	42fin_exon3	139
L876	44fin_exon1	182
L877	44fin_exon2	185
L878	44fin_exon3	160
L879	69fin_exon1	192
L880	69fin_exon2	152
L881	109fin_exon1	150
L882	109fin_exon2	154
L883	113fin_exon1	154
L884	113fin_exon2	120
L885	113fin_exon3	167
L886	113fin_exon4	117
L887	192fin_exon1	131
L888	192fin_exon2	216
L889	197fin_exon1	116
L890	197fin_exon2	158
L891	262fin_exon1	218
L892	262fin_exon2	160
L893	262fin_exon3	130
L894	265fin_exon1	190
L895	265fin_exon2	255
L896	268fin_exon1	131
L897	268fin_exon2	166
L898	268fin_exon3	123
L899	268fin_exon4	168
L900	270fin_exon1	275
L901	270fin_exon2	219
L902	3007fin	621
L903	3017fin_exon1	275
L904	3017fin_exon2	219
L905	3059fin_exon1	165
L906	3059fin_exon2	145
L907	3059fin_exon3	150
L908	3070fin	705
L909	8028fin	149
L910	8091fin_exon1	130
L911	8091fin_exon2	160
L912	8091fin_exon3	131
L913	8091fin_exon4	141
L914	ar1	1149
L915	ar2	1227
L916	gq	1299
L917	PLC	3465
L918	trp	3942
L919	blu	1158
L920	lw	1149
L921	uv	1143
