# Supplementary material for: Phylogenomics resolves major relationships and reveals significant diversification rate shifts in the evolution of silk moths and relatives
Source: BMC Evol Biol. 2019 Sep 18;19:182. doi: 10.1186/s12862-019-1505-1 (PMC6751749; doi:10.1186/s12862-019-1505-1)
Supplement: Supplementary file 2 — Table S2. List of the total taxa included in the phylogenetic analyses. Specimen names refer to tip names and include the specimen accession number and preliminary taxonomy. These specimen names can be used to identify a specimen’s specific molecular data in the supplemental data. Other pieces of information included: taxonomy (family, subfamily, tribe, genus, and species – per Kitching et al., (12)); storage method of the tissues; whether the data came from an AHE probe set, transcriptome, or genome; and collecting date. (XLSX 16 kb) [file 12862_2019_1505_MOESM2_ESM.xlsx]

## Sheet: Sheet1
specimen	Family	Subfamily	Tribe	Genus	species	EtoH/RNAlater/Dry	LEP1/BOMB1/Transcriptome/Genome	Age of specimen?
DNAAZ45_Anthelidae_Anthelinae_Anthela_asterias	Anthelidae	Anthelinae		Anthela	asterias	EtOH	BOMB1
DNAAZ27_Anthelidae_Anthelinae_Anthela_ocellata	Anthelidae	Anthelinae		Anthela	ocellata	EtOH	BOMB1
MJM970299_Anthelidae_Anthela_varia	Anthelidae	Anthelinae		Anthela	varia	EtOH	LEP1
MJM970330_Anthelidae_Anthelinae_Chelepteryx_collesi	Anthelidae	Anthelinae		Chelepteryx	collesi	EtOH	LEP1
MJM960289_Anthelidae_Anthelinae_Nataxa_flavescens	Anthelidae	Anthelinae		Nataxa	flavescens	EtOH	LEP1
AZ073114_Anthelidae_Anthelinae_Pterolocera_amplicornis	Anthelidae	Anthelinae		Pterolocera	amplicornis	EtOH	BOMB1
LEP24256_Bombycidae_Apatelodes_firmiana	Apatelodidae			Apatelodes	firmiana	EtOH	LEP1
_FG120036B_Apatelodidae_comp_R	Apatelodidae			Apatelodes	pithala	RNAlater	Transcriptome
LEP47939_Bombycidae_Epiinae_Arotros_striata	Apatelodidae			Arotros	striata	Dry (field pinned)	BOMB1	2011
Zwick5031_Apatelodidae_Apatelodinae_Drepatelodes_quadrilineata	Apatelodidae			Drepatelodes	quadrilineata	RNAlater	BOMB1
LEP45413_Apatelodidae_Apatelodinae_Drepatelodes_sp	Apatelodidae			Drepatelodes	sp	EtOH	BOMB1
Zwick5215_Apatelodidae_Apatelodinae_Ephoria_liliana	Apatelodidae			Ephoria	liliana	RNAlater	BOMB1
LEP42615_Apatelodidae_Apatelodinae_Ephoria_basifulva	Apatelodidae			Ephoria	marginalis	EtOH	BOMB1
Zwick5132_Apatelodidae_Apatelodinae_Falcatelodes_anava	Apatelodidae			Falcatelodes	anava	RNAlater	BOMB1
LEP43299_Apatelodidae_Apatelodinae_Olceclostera_amoria	Apatelodidae			Olceclostera	amoria	Dry (papered)	BOMB1	2016
RSP941023_Apatelodidae_Olceclostera_seraphica	Apatelodidae			Olceclostera	seraphica	EtOH	LEP1
LEP48070_Bombycidae_Epiinae_Prothysana_sp	Apatelodidae			Prothysana	sp	EtOH	BOMB1
LEP41071_Apatelodidae_Apatelodinae_Prothysana-Tarchon-Zanola_sp	Apatelodidae			Zanola	sp	EtOH	BOMB1
LEP45524_Apatelodidae_Apatelodinae_Zanola_sp	Apatelodidae			Zanola	sp	EtOH	BOMB1
_BMORI_comp_R	Bombycidae	Bombycinae		Bombyx	mori	unknown	Genome
SN000014_Bombycidae_Ernolatia_moorei	Bombycidae	Bombycinae		Ernolatia	moorei	EtOH	LEP1
LEP47935_Bombycidae_Bombycinae_Gunda_cf-ochracea	Bombycidae	Bombycinae		Gunda	ochracea	Dry (field pinned)	BOMB1	2009
LEP44330_Bombycidae_Bombycinae_Penicilifera_sp	Bombycidae	Bombycinae		Penicilifera	sp	Dry (papered)	BOMB1	2011
LEP20160_Bombycidae_Bombycinae_Ocinara_sp	Bombycidae	Bombycinae		Racinoa	sp	EtOH	BOMB1
LEP48071_Bombycidae_Bombycinae_Rotunda_rotundapex	Bombycidae	Bombycinae		Rotunda	rotundapex	Dry (field pinned)	BOMB1	1998
SN000008_Bombycidae_Bombycinae_Trilocha_sp	Bombycidae	Bombycinae		Trilocha	sp	EtOH	BOMB1
AYK040514_Bombycidae_Bombycinae_Triuncina_brunnea	Bombycidae	Bombycinae		Triuncina	brunnea	EtOH	BOMB1
LEP44921_Bombycidae_Epiinae_Anticla_antica	Bombycidae	Epiinae		Anticla	antica	EtOH	BOMB1
LEP44765_Bombycidae_Epiinae_Anticla_ortygia	Bombycidae	Epiinae		Anticla	ortygia	EtOH	BOMB1
FG120013_Bombycidae_Bombycinae_Epiini_Colla_sp	Bombycidae	Epiinae		Colla	micacea	RNAlater	Transcriptome
LEP44411_Bombycidae_Epiinae_Colla_sp	Bombycidae	Epiinae		Colla	sp	Dry (papered)	BOMB1	2016
LEP43318_Bombycidae_Epiinae_Epia_lunilinea	Bombycidae	Epiinae		Epia	lunilinea	Dry (papered)	BOMB1	2016
LEP05982_Bombycidae_Epia_muscosa	Bombycidae	Epiinae		Epia	muscosa	EtOH	LEP1
LEP44961_Bombycidae_unknown_New-genus_new-species	Bombycidae	Epiinae		New-genus	new-species	EtOH	BOMB1
LEP05605_Bombycidae_Quentalia_lividia	Bombycidae	Epiinae		Quentalia	lividia	EtOH	LEP1
LEP05507_Bombycidae_Quentalia_melchthalia	Bombycidae	Epiinae		Quentalia	melchthalia	EtOH	LEP1
RROU00221_Brahmaeidae_Acanthobrahmaea_europaea_sp	Brahmaeidae			Brahmaea	europaea	EtOH	BOMB1
LEP12430_Brahmaeidae_Brahmaea_sp	Brahmaeidae			Brahmaea	hearseyi	EtOH	LEP1
LEP36666_Brahmaeidae_unknown_Brahmaea_japonica	Brahmaeidae			Brahmaea	japonica	Dry (papered)	BOMB1	2014
LEP43940_Brahmaeidae_unknown_Dactyloceras_sp	Brahmaeidae			Dactyloceras	sp	Dry (papered)	BOMB1	2009
S1C2R3B_Brahmaeidae_unknown_Lemonia_philopalus	Brahmaeidae			Lemonia	philopalus	EtOH	BOMB1
RSA2010C_Brahmaeidae_unknown_Spiramiopsis_comma	Brahmaeidae			Spiramiopsis	comma	EtOH	BOMB1
TB032180_Carthaeidae_Carthaea_saturnioides	Carthaeidae			Carthaea	saturnioides	EtOH	LEP1
LEP48069_Endromidae_Andraca_trilochoides_sp	Endromidae			Andraca	trilochoides	Dry (field pinned)	BOMB1	2011
LEP48063_Endromidae_Comparmustilia_sphingiformis_sp	Endromidae			Comparmustilia	sphingiformis	Dry (field pinned)	BOMB1	2011
RSP951002_Endromidae_Endromis_versicolora	Endromidae			Endromis	versicolora	EtOH	LEP1
RXR020511_Mirinidae_Mirina_christophi	Endromidae			Mirina	christophi	EtOH	LEP1
LEP48065_Endromidae_Mustilia_glabrata_sp	Endromidae			Mustilia	glabrata	Dry (field pinned)	BOMB1	2011
LEP14795_Endromidae_unknown_Mustilizans_dierli	Endromidae			Mustilizans	dierli	EtOH	BOMB1
SMNSDNAAZ734_Endromidae_unknown_Oberthueria_caeca	Endromidae			Oberthueria	caeca	EtOH	BOMB1
AYK040504_Endromidae_Oberthueria_formosibia	Endromidae			Oberthueria	formosibia	EtOH	LEP1
AYK0408249_Endromidae_Prismosticta_fenestrata	Endromidae			Prismosticta	fenestrata	EtOH	LEP1
LEP48068_Endromidae_Pseudandraca_flavamaculata_sp	Endromidae			Pseudandraca	flavamaculata	Dry (field pinned)	BOMB1	2011
DNAAZ58_Eupterotidae_Eupterotinae_Cotana_serranotata	Eupterotidae	Eupterotinae		Cotana	serranotata	EtOH	BOMB1
LEP15770_Eupterotidae_Eupterotinae_Eupterote_sp-Malaysia	Eupterotidae	Eupterotinae		Eupterote	sp-Malaysia	EtOH	BOMB1
LEP14884_Eupterotidae_Eupterotinae_Eupterote_asclepiades	Eupterotidae	Eupterotinae		Sphingognatha	asclepiades	EtOH	BOMB1
LEP12127_Eupterotidae_Ganisa_similis	Eupterotidae	Ganisa-group		Ganisa	similis	EtOH	LEP1
LEP12405_Eupterotidae_Ganisa-group_Melanothrix_sp-Malaysia	Eupterotidae	Ganisa-group		Melanothrix	sp-Malaysia	EtOH	BOMB1
SMNSDNAAZ700_Eupterotidae_Ganisa-group_Melanothrix_sp-Phillipines	Eupterotidae	Ganisa-group		Melanothrix	sp-Phillipines	EtOH	BOMB1
LEP46921_Eupterotidae_Ganisa-group_Neopreptos_sp	Eupterotidae	Ganisa-group		Neopreptos	sp	Dry (field pinned)	BOMB1	2012
LEP29037_Eupterotidae_Ganisa-group_Pseudoganisa_currani	Eupterotidae	Ganisa-group		Pseudoganisa	currani	Dry (papered)	BOMB1	2011
LEP13121_Eupterotidae_Ganisa-group_Pseudojana_sp	Eupterotidae	Ganisa-group		Pseudojana	sp	EtOH	BOMB1
SMNSDNALEP298_Eupterotidae_Janinae_Acrojana_scutaea	Eupterotidae	Janinae		Acrojana	scutaea	EtOH	BOMB1
LEP43930_Eupterotidae_Janinae_Camerunia_sp	Eupterotidae	Janinae		Camerunia	sp	Dry (papered)	BOMB1	2009
LEP43933_Eupterotidae_Janinae_Hibrildes_sp	Eupterotidae	Janinae		Hibrildes	sp	Dry (papered)	BOMB1	2009
LEP43927_Eupterotidae_Janinae_Hoplojana_sp	Eupterotidae	Janinae		Hoplojana	sp	Dry (papered)	BOMB1	2009
SMNSDNALEP293_Eupterotidae_Janinae_Jana_preciosa	Eupterotidae	Janinae		Jana	preciosa	EtOH	BOMB1
SMNSDNALEP327_Eupterotidae_Janinae_Jana_strigina	Eupterotidae	Janinae		Jana	strigina	EtOH	BOMB1
LEP40331_Eupterotidae_Janinae_Rhodopteriana_sp	Eupterotidae	Janinae		Rhodopteriana	sp	EtOH	BOMB1
SMNSDNALEP289_Eupterotidae_Janinae_Stenoglene_uniformis	Eupterotidae	Janinae		Stenoglene	uniformis	EtOH	BOMB1
DNAAZ69_Eupterotidae_Panacelinae_Panacela_lewinae	Eupterotidae	Panacelinae		Panacela	lewinae	EtOH	BOMB1
RSA2010B_Eupterotidae_Striphnopteryginae_Lichenopteryx_despecta	Eupterotidae	Striphnopteryginae		Lichenopteryx	despecta	EtOH	BOMB1
SMNSDNALEP329_Eupterotidae_Striphnopteryginae_Phiala_cunina-albida	Eupterotidae	Striphnopteryginae		Phiala	sp	EtOH	BOMB1
LEP31093_Eupterotidae_Striphnopteryginae_Phiala_wichgrafi	Eupterotidae	Striphnopteryginae		Phiala	wichgrafi	EtOH	BOMB1
_FG120070B_Lasiocampid_comp_R	Lasiocampidae			Artace	sp	RNAlater	Transcriptome
I3488_Lasiocampidae_Trabala_hantu	Lasiocampidae			Trabala	hantu	EtOH	LEP1
FG120098B_Phiditiidae_Phiditiinae_NS_Phiditia_sp	Phiditiidae			Phiditia	sp	RNAlater	Transcriptome
LEP24348_Phiditiidae_unknown_Phiditia_sp	Phiditiidae			Phiditia	sp	EtOH	BOMB1
DHJ022451_Phiditiidae_Sorocaba_spJanzen01	Phiditiidae			Sorocaba	sp	EtOH	LEP1
LEP36749_Saturniidae_Aglia_japonica	Saturniidae	Agliinae		Aglia	japonica	Dry (papered)	LEP1	2014
RRou00164_Saturniidae_Arsenurinae_Almeidaia_aidae	Saturniidae	Arsenurinae	Almeidaiini	Almeidaia	aidae	EtOH	LEP1
LEP29044_Saturniidae_Arsenura_armida	Saturniidae	Arsenurinae	Arsenurini	Arsenura	armida	EtOH	LEP1
LEP39470_Saturniidae_Ceratocampinae_Anisota_pellucida	Saturniidae	Ceratocampinae		Anisota	pellucida	Dry (papered)	BOMB1	2017
I3503_Saturniidae_Eacles_imperialis_or_ormondei	Saturniidae	Ceratocampinae		Eacles	imperialis	EtOH	LEP1
LEP41811_Saturniidae_Cercophaninae_Cercophana_venusta	Saturniidae	Cercophaninae	Cercophanini	Cercophana	venusta	Dry (pinned)	BOMB1	1987
LEP43116_Saturniidae_Cercophaninae_Janiodes_ecuadoriensis	Saturniidae	Cercophaninae	Janiodini	Janiodes	ecuadoriensis	Dry (papered)	BOMB1	2016
ADW1522_Saturniidae_Hemileucinae_Hemileuca_magnifica	Saturniidae	Hemileucinae	Hemileucini	Hemileuca	magnifica	EtOH	BOMB1
LEP47817_Saturniidae_Hemileucinae_Polythysana_cinerascens	Saturniidae	Hemileucinae	Polythysanini	Polythysana	cinerascens	Dry (pinned)	BOMB1	1994
I3533_Oxytenidae_Oxytenis_sp	Saturniidae	Oxyteninae		Oxytenis	naemia	EtOH	LEP1
LEP41093_Saturniidae_Salassa_sp	Saturniidae	Salassinae		Salassa	sp	Dry (papered)	LEP1	2015
LEP28601_Saturniidae_Rothschildia_lebeau	Saturniidae	Saturniinae	Attacini	Rothschildia	lebeau	Dry (papered)	LEP1	2015
LEP32277d_Saturniidae_Bunaea_alcinoe	Saturniidae	Saturniinae	Bunaeini	Bunaea	alcinoe	Dry (papered)	LEP1	2016
LEP43920_Saturniidae_Saturniinae_Micragone_agathylla	Saturniidae	Saturniinae	Micragonini	Micragone	agathylla	Dry (papered)	BOMB1	2009
S1C1R3D_Saturniidae_Saturniinae_Saturnia-Eudia_pavonia	Saturniidae	Saturniinae	Saturniini	Saturnia	pavonia	EtOH	BOMB1
LEP41075_Saturniidae_Eudaemonia_agriphontes	Saturniidae	Saturniinae	Urotini	Eudaemonia	agriphontes	Dry (papered)	LEP1	2016
I3523_Laophontidae_Langia_zenzeroides	Sphingidae	Langiinae		Langia	zenzeroides	Dry (papered)	LEP1	2013
I3530_Sphingidae_Pseudosphinx_UNKNOWN	Sphingidae	Macroglossinae	Dilophonotini	Pseudosphinx	tetrio	EtOH	LEP1
LEP36752_Sphingidae_Macroglossinae_Hemaris_thysbe	Sphingidae	Macroglossinae	Hemarini	Hemaris	thysbe	Dry (papered)	BOMB1	2000
LEP12513_Sphingidae_Macroglossinae_Macroglossum_sylvia	Sphingidae	Macroglossinae	Macroglossini	Macroglossum	sylvia	EtOH	BOMB1
I3521_Sphingidae_Cypa_decolor	Sphingidae	Smerinthinae	"Cypa Genus-Group"	Cypa	decolor	EtOH	LEP1
AD3153_Sphingidae_Andriasa_contraria	Sphingidae	Smerinthinae	"Polyptychus Genus-Group"	Andriasa	contraria	EtOH	LEP1
LEP21041_Sphingidae_Smerinthinae_Polyptychus_andosa	Sphingidae	Smerinthinae	"Polyptychus Genus-Group"	Polyptychus	andosa	EtOH	BOMB1
PD3159_Sphingidae_Polyptychus_digitatus	Sphingidae	Smerinthinae	"Polyptychus Genus-Group"	Polyptychus	digitatus	EtOH	LEP1
PB5839_Sphingidae_Pseudoclanis_kenyae	Sphingidae	Smerinthinae	"Polyptychus Genus-Group"	Pseudoclanis	kenyae	EtOH	LEP1
LEP12192_Sphingidae_Ambulyx_canescens	Sphingidae	Smerinthinae	Ambulycini	Ambulyx	canescens	EtOH	LEP1
LEP12527_Sphingidae_Callambulyx_rubricosa	Sphingidae	Smerinthinae	Incertae Sedis	Callambulyx	amanda	EtOH	LEP1
I3511_Sphingidae_Coequosa_triangularis	Sphingidae	Smerinthinae	Incertae Sedis	Coequosa	triangularis	EtOH	LEP1
Ffaa_Sphingidae_Falcatula_falcata	Sphingidae	Smerinthinae	Incertae Sedis	Falcatula	falcata	EtOH	LEP1
V005T_Sphingidae_Smerinthinae_Smerinthini_Parum_colligata	Sphingidae	Smerinthinae	Incertae Sedis	Parum	colligata	RNAlater	Transcriptome
LEP12973_Sphingidae_Smerinthinae_Clanis_undulosa	Sphingidae	Smerinthinae	Leucophlebiini	Clanis	undulosa	EtOH	BOMB1
I3524_Sphingidae_Mimas_tiliae	Sphingidae	Smerinthinae	Mimatini	Mimas	tiliae	EtOH	LEP1
SW130203T_Sphingidae_Smerinthinae_Smerinthini_Marumba_juvencus	Sphingidae	Smerinthinae	Sichiini	Marumba	juvencus	RNAlater	Transcriptome
LEP23372_Sphingidae_Smerinthinae_Smerinthus_jamaicensis	Sphingidae	Smerinthinae	Smerinthini	Smerinthus	jamaicensis	EtOH	BOMB1
I3512_Sphingidae_Hopliocnema_brachycera	Sphingidae	Sphinginae	"Australian Sphingulini"	Hopliocnema	brachycera	EtOH	LEP1
Pqqc_Sphingidae_Sphinginae_Pentateucha_curiosa	Sphingidae	Sphinginae	Pentateuchini	Pentateucha	curiosa	EtOH	LEP1
I3519_Sphingidae_Sphinx_chersis	Sphingidae	Sphinginae	Sphingini	Sphinx	chersis	EtOH	LEP1
DT2557_Sphingidae_Dolbina_tancrei	Sphingidae	Sphinginae	Sphingulini	Dolbina	tancrei	EtOH	LEP1
