# Supplementary material for: Phylogenomics resolves major relationships and reveals significant diversification rate shifts in the evolution of silk moths and relatives
Source: BMC Evol Biol. 2019 Sep 18;19:182. doi: 10.1186/s12862-019-1505-1 (PMC6751749; doi:10.1186/s12862-019-1505-1)
Supplement: Supplementary file 7 — phylogeny 1 The Pr + Fl phylogeny. (TXT 8 kb) [file 12862_2019_1505_MOESM7_ESM.txt]

(PD3159_Sphingidae_Polyptychus_digitatus:0.0870082835,((((((((((((((LEP29044_Saturniidae_Arsenura_armida:0.1382765670,RRou00164_Saturniidae_Arsenurinae_Almeidaia_aidae:0.0931321540)100/100:0.02264383,((I3503_Saturniidae_Eacles_imperialis_or_ormondei:0.1583324089,LEP39470_Saturniidae_Ceratocampinae_Anisota_pellucida:0.2018523635)100/100:0.07778337,(ADW1522_Saturniidae_Hemileucinae_Hemileuca_magnifica:0.1538793317,LEP47817_Saturniidae_Hemileucinae_Polythysana_cinerascens:0.0904286872)100/100:0.05813695)100/100:0.02105095)70.1/92:0.00701937,(LEP36749_Saturniidae_Aglia_japonica:0.2012486358,(((LEP43920_Saturniidae_Saturniinae_Micragone_agathylla:0.1356887562,(LEP41075_Saturniidae_Eudaemonia_agriphontes:0.1053665707,LEP32277d_Saturniidae_Bunaea_alcinoe:0.1393384607)100/100:0.03694271)100/100:0.02307690,(LEP28601_Saturniidae_Rothschildia_lebeau:0.1092955886,S1C1R3D_Saturniidae_Saturniinae_Saturnia-Eudia_pavonia:0.0885562425)100/100:0.04320212)100/100:0.01841316,LEP41093_Saturniidae_Salassa_sp:0.1139384718)100/100:0.01666784)23.6/85:0.00710466)100/100:0.06355691,(LEP43116_Saturniidae_Cercophaninae_Janiodes_ecuadoriensis:0.2028711381,LEP41811_Saturniidae_Cercophaninae_Cercophana_venusta:0.1599082025)100/100:0.05611688)100/100:0.03464077,I3533_Oxytenidae_Oxytenis_sp:0.2926084774)100/100:0.07524712,((((((((SMNSDNALEP298_Eupterotidae_Janinae_Acrojana_scutaea:0.1550166126,SMNSDNALEP289_Eupterotidae_Janinae_Stenoglene_uniformis:0.2292656000)100/100:0.04060484,((((SMNSDNALEP293_Eupterotidae_Janinae_Jana_preciosa:0.0538259802,SMNSDNALEP327_Eupterotidae_Janinae_Jana_strigina:0.0509915665)100/100:0.01829310,LEP40331_Eupterotidae_Janinae_Rhodopteriana_sp:0.0692857800)100/100:0.03357088,LEP43927_Eupterotidae_Janinae_Hoplojana_sp:0.0878810012)100/100:0.01864300,(LEP43930_Eupterotidae_Janinae_Camerunia_sp:0.1361154328,LEP43933_Eupterotidae_Janinae_Hibrildes_sp:0.1749661949)88.4/98:0.01213465)100/100:0.02699495)100/100:0.09064454,(((LEP13121_Eupterotidae_Ganisa-group_Pseudojana_sp:0.0867546802,LEP29037_Eupterotidae_Ganisa-group_Pseudoganisa_currani:0.1875767357)100/100:0.07562877,(LEP12127_Eupterotidae_Ganisa_similis:0.1230467701,(LEP12405_Eupterotidae_Ganisa-group_Melanothrix_sp-Malaysia:0.0269319735,SMNSDNAAZ700_Eupterotidae_Ganisa-group_Melanothrix_sp-Phillipines:0.0272059159)100/100:0.14298162)100/100:0.03882551)72.2/92:0.00940758,(((((RSA2010B_Eupterotidae_Striphnopteryginae_Lichenopteryx_despecta:0.0330203785,SMNSDNALEP329_Eupterotidae_Striphnopteryginae_Phiala_cunina-albida:0.0308284332)100/100:0.01127716,LEP31093_Eupterotidae_Striphnopteryginae_Phiala_wichgrafi:0.0402730508)100/100:0.08199052,(LEP15770_Eupterotidae_Eupterotinae_Eupterote_sp-Malaysia:0.1382995583,(DNAAZ69_Eupterotidae_Panacelinae_Panacela_lewinae:0.0929535843,DNAAZ58_Eupterotidae_Eupterotinae_Cotana_serranotata:0.0894179541)100/100:0.05850228)100/100:0.01033061)100/100:0.02004868,LEP14884_Eupterotidae_Eupterotinae_Eupterote_asclepiades:0.1293584085)100/100:0.04250762,LEP46921_Eupterotidae_Ganisa-group_Neopreptos_sp:0.1599595879)100/100:0.01762848)100/100:0.04670450)100/100:0.09065101,((S1C2R3B_Brahmaeidae_unknown_Lemonia_philopalus:0.0775772678,(RSA2010C_Brahmaeidae_unknown_Spiramiopsis_comma:0.0659471938,LEP43940_Brahmaeidae_unknown_Dactyloceras_sp:0.1288615636)95.6/97:0.01899105)100/100:0.03011525,((LEP12430_Brahmaeidae_Brahmaea_sp:0.0302943839,LEP36666_Brahmaeidae_unknown_Brahmaea_japonica:0.0237371554)100/100:0.02781287,RROU00221_Brahmaeidae_Acanthobrahmaea_europaea_sp:0.0476131777)100/100:0.05207255)100/100:0.15055053)100/100:0.03827659,((((((LEP42615_Apatelodidae_Apatelodinae_Ephoria_basifulva:0.1315362660,((LEP41071_Apatelodidae_Apatelodinae_Prothysana-Tarchon-Zanola_sp:0.0031146655,Zwick5215_Apatelodidae_Apatelodinae_Ephoria_liliana:0.0030533988)48.7/95:0.00109316,LEP45524_Apatelodidae_Apatelodinae_Zanola_sp:0.0023580054)100/100:0.16084581)100/100:0.02970840,(Zwick5132_Apatelodidae_Apatelodinae_Falcatelodes_anava:0.1282248416,(RSP941023_Apatelodidae_Olceclostera_seraphica:0.0545839324,LEP43299_Apatelodidae_Apatelodinae_Olceclostera_amoria:0.0642905359)100/100:0.06485650)100/100:0.03916941)97.2/99:0.00966398,LEP47939_Bombycidae_Epiinae_Arotros_striata:0.1488807588)44.9/92:0.01085970,(LEP24256_Bombycidae_Apatelodes_firmiana:0.0692696656,_FG120036B_Apatelodidae_comp_R:0.0791133025)100/100:0.07430938)100/100:0.03178616,LEP48070_Bombycidae_Epiinae_Prothysana_sp:0.2118712097)100/100:0.04370962,(Zwick5031_Apatelodidae_Apatelodinae_Drepatelodes_quadrilineata:0.0025432700,LEP45413_Apatelodidae_Apatelodinae_Drepatelodes_sp:0.0022216215)100/100:0.22999172)100/100:0.15496463)100/100:0.02603034,(I3488_Lasiocampidae_Trabala_hantu:0.2729016816,_FG120070B_Lasiocampid_comp_R:0.3181829704)100/100:0.14825668)100/100:0.03262260,(((((((((SMNSDNAAZ734_Endromidae_unknown_Oberthueria_caeca:0.0059903241,AYK040504_Endromidae_Oberthueria_formosibia:0.0078334467)100/100:0.05391713,LEP14795_Endromidae_unknown_Mustilizans_dierli:0.0804797627)100/100:0.02927415,(LEP48063_Endromidae_Comparmustilia_sphingiformis_sp:0.0462116105,LEP48065_Endromidae_Mustilia_glabrata_sp:0.0390205852)100/100:0.06828789)99.8/100:0.00964316,(LEP48069_Endromidae_Andraca_trilochoides_sp:0.0717571020,LEP48068_Endromidae_Pseudandraca_flavamaculata_sp:0.0511884762)100/100:0.06167352)100/100:0.08209149,RXR020511_Mirinidae_Mirina_christophi:0.1421174612)99.9/100:0.01347959,RSP951002_Endromidae_Endromis_versicolora:0.1418767485)100/100:0.01624746,AYK0408249_Endromidae_Prismosticta_fenestrata:0.1911265808)100/100:0.05796796,(((LEP24348_Phiditiidae_unknown_Phiditia_sp:0.0519534818,FG120098B_Phiditiidae_Phiditiinae_NS_Phiditia_sp:0.0349510953)100/100:0.07333788,DHJ022451_Phiditiidae_Sorocaba_spJanzen01:0.1410711010)100/100:0.16310873,TB032180_Carthaeidae_Carthaea_saturnioides:0.1573323661)99.5/99:0.02438972)39.6/86:0.01458065,(MJM970330_Anthelidae_Anthelinae_Chelepteryx_collesi:0.1054675755,(((MJM960289_Anthelidae_Anthelinae_Nataxa_flavescens:0.0675810808,(DNAAZ27_Anthelidae_Anthelinae_Anthela_ocellata:0.0749028874,DNAAZ45_Anthelidae_Anthelinae_Anthela_asterias:0.0719342498)48.2/91:0.00520905)100/100:0.00526967,AZ073114_Anthelidae_Anthelinae_Pterolocera_amplicornis:0.0507980867)100/100:0.01403424,MJM970299_Anthelidae_Anthela_varia:0.0722939316)100/100:0.06721225)100/100:0.14754726)100/100:0.02397719)99.4/100:0.01833365,((((LEP44411_Bombycidae_Epiinae_Colla_sp:0.0739210624,LEP44961_Bombycidae_unknown_New-genus_new-species:0.0669356324)100/100:0.09573983,((LEP05982_Bombycidae_Epia_muscosa:0.0658742741,LEP43318_Bombycidae_Epiinae_Epia_lunilinea:0.0682923263)100/100:0.08136138,FG120013_Bombycidae_Bombycinae_Epiini_Colla_sp:0.1861738477)74.1/94:0.01323298)100/100:0.02023596,((LEP44921_Bombycidae_Epiinae_Anticla_antica:0.0041097629,LEP44765_Bombycidae_Epiinae_Anticla_ortygia:0.0036111361)100/100:0.13983536,(LEP05507_Bombycidae_Quentalia_melchthalia:0.0639369322,LEP05605_Bombycidae_Quentalia_lividia:0.0708084704)100/100:0.07647507)100/100:0.03020257)100/100:0.16225678,((LEP48071_Bombycidae_Bombycinae_Rotunda_rotundapex:0.0660116183,_BMORI_comp_R:0.1042401619)100/100:0.07361980,((((SN000014_Bombycidae_Ernolatia_moorei:0.0727533203,LEP44330_Bombycidae_Bombycinae_Penicilifera_sp:0.0783369798)100/100:0.01243458,AYK040514_Bombycidae_Bombycinae_Triuncina_brunnea:0.0641144521)100/100:0.03881641,SN000008_Bombycidae_Bombycinae_Trilocha_sp:0.1560754243)100/100:0.02198993,(LEP47935_Bombycidae_Bombycinae_Gunda_cf-ochracea:0.0736082225,LEP20160_Bombycidae_Bombycinae_Ocinara_sp:0.0934607533)100/100:0.05745084)100/100:0.05879117)100/100:0.15715785)100/100:0.10846389)99.6/100:0.01825893)100/100:0.13488458,((LEP36752_Sphingidae_Macroglossinae_Hemaris_thysbe:0.1346711450,LEP12513_Sphingidae_Macroglossinae_Macroglossum_sylvia:0.1278469880)74.8/92:0.01520407,I3530_Sphingidae_Pseudosphinx_UNKNOWN:0.1439403685)100/100:0.03958253)100/100:0.02309302,(Pqqc_Sphingidae_Sphinginae_Pentateucha_curiosa:0.0821699278,I3523_Laophontidae_Langia_zenzeroides:0.0957258171)100/100:0.04409028)100/100:0.03152671,((DT2557_Sphingidae_Dolbina_tancrei:0.1067369760,I3519_Sphingidae_Sphinx_chersis:0.0919142008)100/100:0.01177814,I3512_Sphingidae_Hopliocnema_brachycera:0.1151359766)100/100:0.03784583)100/100:0.01987140,(LEP12192_Sphingidae_Ambulyx_canescens:0.1380964862,I3521_Sphingidae_Cypa_decolor:0.1852325052)100/100:0.01928030)100/100:0.00837969,(((LEP23372_Sphingidae_Smerinthinae_Smerinthus_jamaicensis:0.1147879238,I3524_Sphingidae_Mimas_tiliae:0.0839220631)46.7/91:0.00643899,I3511_Sphingidae_Coequosa_triangularis:0.0932095968)100/100:0.00389739,(LEP12527_Sphingidae_Callambulyx_rubricosa:0.1134099897,V005T_Sphingidae_Smerinthinae_Smerinthini_Parum_colligata:0.1159967873)100/100:0.00977036)100/100:0.00595947)96.6/99:0.00626370,LEP12973_Sphingidae_Smerinthinae_Clanis_undulosa:0.1191561363)100/100:0.02182038,SW130203T_Sphingidae_Smerinthinae_Smerinthini_Marumba_juvencus:0.1411477781)100/100:0.02775399,LEP21041_Sphingidae_Smerinthinae_Polyptychus_andosa:0.1097175833)100/100:0.02786134,((Ffaa_Sphingidae_Falcatula_falcata:0.0535072269,AD3153_Sphingidae_Andriasa_contraria:0.0841013282)100/100:0.04023028,PB5839_Sphingidae_Pseudoclanis_kenyae:0.0857668599)99.9/100:0.00872527);
