# Supplementary material for: Phylogenomics resolves major relationships and reveals significant diversification rate shifts in the evolution of silk moths and relatives
Source: BMC Evol Biol. 2019 Sep 18;19:182. doi: 10.1186/s12862-019-1505-1 (PMC6751749; doi:10.1186/s12862-019-1505-1)
Supplement: Supplementary file 8 — phylogeny 2. The AA phylogeny. (TXT 8 kb) [file 12862_2019_1505_MOESM8_ESM.txt]

(PD3159_Sphingidae_Polyptychus_digitatus:0.0133638295,(((((((((((((((((LEP29044_Saturniidae_Arsenura_armida:0.0284468241,RRou00164_Saturniidae_Arsenurinae_Almeidaia_aidae:0.0163057423)100/100:0.003123,((I3503_Saturniidae_Eacles_imperialis_or_ormondei:0.0199686481,LEP39470_Saturniidae_Ceratocampinae_Anisota_pellucida:0.0261453468)100/100:0.010552,(ADW1522_Saturniidae_Hemileucinae_Hemileuca_magnifica:0.0319505094,LEP47817_Saturniidae_Hemileucinae_Polythysana_cinerascens:0.0267382302)100/100:0.008286)100/100:0.003946)99.1/100:0.002060,LEP36749_Saturniidae_Aglia_japonica:0.0362114999)92.8/97:0.001686,((((LEP41075_Saturniidae_Eudaemonia_agriphontes:0.0190951190,LEP32277d_Saturniidae_Bunaea_alcinoe:0.0291348515)100/100:0.006891,LEP43920_Saturniidae_Saturniinae_Micragone_agathylla:0.0245284496)100/100:0.004854,(S1C1R3D_Saturniidae_Saturniinae_Saturnia-Eudia_pavonia:0.0150297321,LEP28601_Saturniidae_Rothschildia_lebeau:0.0181628683)100/100:0.005927)100/100:0.003596,LEP41093_Saturniidae_Salassa_sp:0.0257386566)100/100:0.003971)100/100:0.007114,(LEP43116_Saturniidae_Cercophaninae_Janiodes_ecuadoriensis:0.0370222033,LEP41811_Saturniidae_Cercophaninae_Cercophana_venusta:0.0348956183)100/100:0.017161)30.5/85:0.003614,I3533_Oxytenidae_Oxytenis_sp:0.0473349540)100/100:0.019899,((((((((((LEP42615_Apatelodidae_Apatelodinae_Ephoria_basifulva:0.0157556185,(LEP41071_Apatelodidae_Apatelodinae_Prothysana-Tarchon-Zanola_sp:0.0004822654,(Zwick5215_Apatelodidae_Apatelodinae_Ephoria_liliana:0.0005158383,LEP45524_Apatelodidae_Apatelodinae_Zanola_sp:0.0005278586)95.9/100:0.000368)100/100:0.024384)100/100:0.004287,(Zwick5132_Apatelodidae_Apatelodinae_Falcatelodes_anava:0.0167603117,(LEP43299_Apatelodidae_Apatelodinae_Olceclostera_amoria:0.0100203092,RSP941023_Apatelodidae_Olceclostera_seraphica:0.0083845962)100/100:0.008198)100/100:0.005493)99.2/100:0.002342,LEP47939_Bombycidae_Epiinae_Arotros_striata:0.0194648994)45.9/92:0.002541,(LEP24256_Bombycidae_Apatelodes_firmiana:0.0092191592,_FG120036B_Apatelodidae_R:0.0108895124)100/100:0.010646)100/100:0.004770,LEP48070_Bombycidae_Epiinae_Prothysana_sp:0.0322767089)100/100:0.005497,(Zwick5031_Apatelodidae_Apatelodinae_Drepatelodes_quadrilineata:0.0001450813,LEP45413_Apatelodidae_Apatelodinae_Drepatelodes_sp:0.0003441285)100/100:0.033475)100/100:0.031728,((((LEP13121_Eupterotidae_Ganisa-group_Pseudojana_sp:0.0181313565,LEP29037_Eupterotidae_Ganisa-group_Pseudoganisa_currani:0.0301748066)100/100:0.012061,(((SMNSDNAAZ700_Eupterotidae_Ganisa-group_Melanothrix_sp-Phillipines:0.0076110052,LEP12405_Eupterotidae_Ganisa-group_Melanothrix_sp-Malaysia:0.0075876084)100/100:0.034056,LEP12127_Eupterotidae_Ganisa_similis:0.0227170354)100/100:0.008124,(LEP46921_Eupterotidae_Ganisa-group_Neopreptos_sp:0.0401961393,((((DNAAZ69_Eupterotidae_Panacelinae_Panacela_lewinae:0.0251695238,DNAAZ58_Eupterotidae_Eupterotinae_Cotana_serranotata:0.0217628264)100/100:0.014206,LEP15770_Eupterotidae_Eupterotinae_Eupterote_sp-Malaysia:0.0249805867)98.1/100:0.002962,(LEP31093_Eupterotidae_Striphnopteryginae_Phiala_wichgrafi:0.0078726230,(SMNSDNALEP329_Eupterotidae_Striphnopteryginae_Phiala_cunina-albida:0.0086802734,RSA2010B_Eupterotidae_Striphnopteryginae_Lichenopteryx_despecta:0.0071409796)98.8/100:0.002085)100/100:0.017351)100/100:0.003438,LEP14884_Eupterotidae_Eupterotinae_Eupterote_asclepiades:0.0270947683)100/100:0.008293)100/100:0.004534)92.5/99:0.002784)100/100:0.005853,(((LEP43927_Eupterotidae_Janinae_Hoplojana_sp:0.0178704929,(LEP40331_Eupterotidae_Janinae_Rhodopteriana_sp:0.0132679651,(SMNSDNALEP293_Eupterotidae_Janinae_Jana_preciosa:0.0109193162,SMNSDNALEP327_Eupterotidae_Janinae_Jana_strigina:0.0105583254)99.9/100:0.002746)100/100:0.009148)100/100:0.002946,(LEP43933_Eupterotidae_Janinae_Hibrildes_sp:0.0279855473,LEP43930_Eupterotidae_Janinae_Camerunia_sp:0.0234210925)99.3/100:0.003300)100/100:0.004037,(SMNSDNALEP298_Eupterotidae_Janinae_Acrojana_scutaea:0.0233353272,SMNSDNALEP289_Eupterotidae_Janinae_Stenoglene_uniformis:0.0314522066)100/100:0.007277)100/100:0.021985)100/100:0.013757,((S1C2R3B_Brahmaeidae_unknown_Lemonia_philopalus:0.0182007330,(RSA2010C_Brahmaeidae_unknown_Spiramiopsis_comma:0.0119037449,LEP43940_Brahmaeidae_unknown_Dactyloceras_sp:0.0302387279)100/100:0.003996)100/100:0.006190,((LEP12430_Brahmaeidae_Brahmaea_sp:0.0057658671,LEP36666_Brahmaeidae_unknown_Brahmaea_japonica:0.0076779534)100/100:0.006062,RROU00221_Brahmaeidae_Acanthobrahmaea_europaea_sp:0.0114013075)100/100:0.009424)100/100:0.022594)100/100:0.006543)100/100:0.005678,(_FG120070B_Lasocampid_R:0.0695962422,I3488_Lasiocampidae_Trabala_hantu:0.0444118761)100/100:0.026538)100/100:0.006446,((((((((SMNSDNAAZ734_Endromidae_unknown_Oberthueria_caeca:0.0012204424,AYK040504_Endromidae_Oberthueria_formosibia:0.0011922667)100/100:0.009970,LEP14795_Endromidae_unknown_Mustilizans_dierli:0.0123332336)100/100:0.005590,((LEP48069_Endromidae_Andraca_trilochoides_sp:0.0159000843,LEP48068_Endromidae_Pseudandraca_flavamaculata_sp:0.0114529224)100/100:0.013118,(LEP48063_Endromidae_Comparmustilia_sphingiformis_sp:0.0064728847,LEP48065_Endromidae_Mustilia_glabrata_sp:0.0072652251)100/100:0.013889)41.1/79:0.002169)100/100:0.017717,RXR020511_Mirinidae_Mirina_christophi:0.0268199309)100/100:0.003937,(AYK0408249_Endromidae_Prismosticta_fenestrata:0.0343332599,RSP951002_Endromidae_Endromis_versicolora:0.0290941423)38.8/68:0.002616)100/100:0.010565,TB032180_Carthaeidae_Carthaea_saturnioides:0.0243236649)42/62:0.002516,(MJM970330_Anthelidae_Anthelinae_Chelepteryx_collesi:0.0217541242,((((MJM960289_Anthelidae_Anthelinae_Nataxa_flavescens:0.0128960353,DNAAZ45_Anthelidae_Anthelinae_Anthela_asterias:0.0145866900)14.9/46:0.001232,DNAAZ27_Anthelidae_Anthelinae_Anthela_ocellata:0.0123666865)67.3/51:0.001006,AZ073114_Anthelidae_Anthelinae_Pterolocera_amplicornis:0.0153676363)100/100:0.002674,MJM970299_Anthelidae_Anthela_varia:0.0130233295)100/100:0.013564)100/100:0.024622)83.2/79:0.002537,((LEP24348_Phiditiidae_unknown_Phiditia_sp:0.0079683356,FG120098B_Phiditiidae_Phiditiinae_NS_Phiditia_sp:0.0051484905)100/100:0.014962,DHJ022451_Phiditiidae_Sorocaba_spJanzen01:0.0203765528)100/100:0.029000)100/100:0.003838)100/100:0.003733,((((LEP44411_Bombycidae_Epiinae_Colla_sp:0.0110341341,LEP44961_Bombycidae_unknown_New-genus_new-species:0.0112247406)100/100:0.014216,((LEP05982_Bombycidae_Epia_muscosa:0.0090783064,LEP43318_Bombycidae_Epiinae_Epia_lunilinea:0.0112273644)100/100:0.010261,FG120013_Bombycidae_Bombycinae_Epiini_Colla_sp:0.0278044945)98.1/97:0.003129)96.5/95:0.003330,((LEP44921_Bombycidae_Epiinae_Anticla_antica:0.0002675679,LEP44765_Bombycidae_Epiinae_Anticla_ortygia:0.0006756988)100/100:0.021239,(LEP05507_Bombycidae_Quentalia_melchthalia:0.0123798218,LEP05605_Bombycidae_Quentalia_lividia:0.0116635290)100/100:0.011859)100/100:0.007734)100/100:0.034393,((LEP48071_Bombycidae_Bombycinae_Rotunda_rotundapex:0.0162354821,_BMORI_R:0.0154406270)100/100:0.009111,((((SN000014_Bombycidae_Ernolatia_moorei:0.0123481336,LEP44330_Bombycidae_Bombycinae_Penicilifera_sp:0.0107088231)100/100:0.003408,AYK040514_Bombycidae_Bombycinae_Triuncina_brunnea:0.0114252929)100/100:0.008707,SN000008_Bombycidae_Bombycinae_Trilocha_sp:0.0202534096)100/100:0.003948,(LEP47935_Bombycidae_Bombycinae_Gunda_cf-ochracea:0.0100526848,LEP20160_Bombycidae_Bombycinae_Ocinara_sp:0.0190122726)100/100:0.007759)100/100:0.013249)100/100:0.029945)100/100:0.021242)99.9/100:0.004120)100/100:0.021887,((LEP36752_Sphingidae_Macroglossinae_Hemaris_thysbe:0.0184973335,LEP12513_Sphingidae_Macroglossinae_Macroglossum_sylvia:0.0179242941)42.9/90:0.002771,I3530_Sphingidae_Pseudosphinx_UNKNOWN:0.0227623059)100/100:0.006452)74.1/92:0.002696,(I3523_Laophontidae_Langia_zenzeroides:0.0188051900,Pqqc_Sphingidae_Sphinginae_Pentateucha_curiosa:0.0195901901)100/100:0.007787)100/100:0.006293,((DT2557_Sphingidae_Dolbina_tancrei:0.0203263167,I3519_Sphingidae_Sphinx_chersis:0.0135981554)54.1/95:0.002097,I3512_Sphingidae_Hopliocnema_brachycera:0.0166011632)100/100:0.005971)100/100:0.003457,(LEP12192_Sphingidae_Ambulyx_canescens:0.0199461451,I3521_Sphingidae_Cypa_decolor:0.0317904461)99.4/98:0.003095)48.9/76:0.001363,(LEP23372_Sphingidae_Smerinthinae_Smerinthus_jamaicensis:0.0233545817,I3511_Sphingidae_Coequosa_triangularis:0.0194007525)100/99:0.002588)75/58:0.001144,(LEP12973_Sphingidae_Smerinthinae_Clanis_undulosa:0.0197817585,V005T_Sphingidae_Smerinthinae_Smerinthini_Parum_colligata:0.0165164389)92.3/54:0.002033)78.7/45:0.000989,LEP12527_Sphingidae_Callambulyx_rubricosa:0.0185842346)41.4/86:0.001814,I3524_Sphingidae_Mimas_tiliae:0.0190038791)100/100:0.004331,SW130203T_Sphingidae_Smerinthinae_Smerinthini_Marumba_juvencus:0.0200716000)100/100:0.006520,LEP21041_Sphingidae_Smerinthinae_Polyptychus_andosa:0.0175962331)100/100:0.005059,((Ffaa_Sphingidae_Falcatula_falcata:0.0065522518,AD3153_Sphingidae_Andriasa_contraria:0.0156637932)100/100:0.006109,PB5839_Sphingidae_Pseudoclanis_kenyae:0.0125434687)98.7/100:0.002251);
