# Supplementary material for: Phylogenomics resolves major relationships and reveals significant diversification rate shifts in the evolution of silk moths and relatives
Source: BMC Evol Biol. 2019 Sep 18;19:182. doi: 10.1186/s12862-019-1505-1 (PMC6751749; doi:10.1186/s12862-019-1505-1)
Supplement: Supplementary file 9 — phylogeny 3 The ASTRAL phylogeny. (TXT 7 kb) [file 12862_2019_1505_MOESM9_ESM.txt]

(PD3159_Sphingidae_Polyptychus_digitatus,((PB5839_Sphingidae_Pseudoclanis_kenyae,(Ffaa_Sphingidae_Falcatula_falcata,AD3153_Sphingidae_Andriasa_contraria)1:1.1067166796214438)0.66:0.029692986858766677,(LEP21041_Sphingidae_Smerinthinae_Polyptychus_andosa,(SW130203T_Sphingidae_Smerinthinae_Smerinthini_Marumba_juvencus,((LEP12973_Sphingidae_Smerinthinae_Clanis_undulosa,(LEP12527_Sphingidae_Callambulyx_rubricosa,(V005T_Sphingidae_Smerinthinae_Smerinthini_Parum_colligata,(LEP23372_Sphingidae_Smerinthinae_Smerinthus_jamaicensis,(I3524_Sphingidae_Mimas_tiliae,I3511_Sphingidae_Coequosa_triangularis)0.72:0.03969761393488946)0.89:0.05830213483872021)0.98:0.0808976194491354)0.88:0.059046585139152986)1:0.09392272685509997,(LEP12192_Sphingidae_Ambulyx_canescens,(I3521_Sphingidae_Cypa_decolor,((I3512_Sphingidae_Hopliocnema_brachycera,(DT2557_Sphingidae_Dolbina_tancrei,I3519_Sphingidae_Sphinx_chersis)1:0.20759638224926175)1:0.7399901692470909,((Pqqc_Sphingidae_Sphinginae_Pentateucha_curiosa,I3523_Laophontidae_Langia_zenzeroides)1:1.240337710970999,((I3530_Sphingidae_Pseudosphinx_UNKNOWN,(LEP36752_Sphingidae_Macroglossinae_Hemaris_thysbe,LEP12513_Sphingidae_Macroglossinae_Macroglossum_sylvia)0.68:0.0389592568016423)1:0.5388418269243949,((((DHJ022451_Phiditiidae_Sorocaba_spJanzen01,(FG120098B_Phiditiidae_Phiditiinae_NS_Phiditia_sp,LEP24348_Phiditiidae_unknown_Phiditia_sp)1:1.463011406661378)1:1.941872165685496,((MJM970330_Anthelidae_Anthelinae_Chelepteryx_collesi,(MJM970299_Anthelidae_Anthela_varia,(DNAAZ45_Anthelidae_Anthelinae_Anthela_asterias,(AZ073114_Anthelidae_Anthelinae_Pterolocera_amplicornis,(MJM960289_Anthelidae_Anthelinae_Nataxa_flavescens,DNAAZ27_Anthelidae_Anthelinae_Anthela_ocellata)0.66:0.04645875431712388)0.62:0.05323963442479177)1:0.21659585649456684)1:1.0460845719284295)1:2.0684660836201076,(TB032180_Carthaeidae_Carthaea_saturnioides,(AYK0408249_Endromidae_Prismosticta_fenestrata,((RXR020511_Mirinidae_Mirina_christophi,RSP951002_Endromidae_Endromis_versicolora)0.99:0.09864962079335543,((LEP48069_Endromidae_Andraca_trilochoides_sp,LEP48068_Endromidae_Pseudandraca_flavamaculata_sp)1:1.6910820727312892,((LEP48063_Endromidae_Comparmustilia_sphingiformis_sp,LEP48065_Endromidae_Mustilia_glabrata_sp)1:2.1957827505891596,(LEP14795_Endromidae_unknown_Mustilizans_dierli,(SMNSDNAAZ734_Endromidae_unknown_Oberthueria_caeca,AYK040504_Endromidae_Oberthueria_formosibia)1:2.9546442950292024)1:0.7235630820156362)0.99:0.09486067520288706)1:1.5445842362788862)1:0.17465975687195712)1:0.7357016520739393)0.98:0.08219771235856821)0.9:0.05612017721419702)1:0.12213749335576525,((((LEP48071_Bombycidae_Bombycinae_Rotunda_rotundapex,_BMORI_comp_R)1:1.3128458029517633,((LEP47935_Bombycidae_Bombycinae_Gunda_cf-ochracea,LEP20160_Bombycidae_Bombycinae_Ocinara_sp)1:1.0906979262862957,(SN000008_Bombycidae_Bombycinae_Trilocha_sp,(AYK040514_Bombycidae_Bombycinae_Triuncina_brunnea,(SN000014_Bombycidae_Ernolatia_moorei,LEP44330_Bombycidae_Bombycinae_Penicilifera_sp)0.89:0.08289306327319867)1:0.8874583168382794)1:0.18080664424411236)1:0.6457247776970336)1:1.952528057428032,(((LEP05507_Bombycidae_Quentalia_melchthalia,LEP05605_Bombycidae_Quentalia_lividia)1:1.7767294151772,(LEP44921_Bombycidae_Epiinae_Anticla_antica,LEP44765_Bombycidae_Epiinae_Anticla_ortygia)1:4.1454422182948685)1:0.33125704001974926,(FG120013_Bombycidae_Bombycinae_Epiini_Colla_sp,((LEP44411_Bombycidae_Epiinae_Colla_sp,LEP44961_Bombycidae_unknown_New-genus_new-species)1:1.8683228329275368,(LEP05982_Bombycidae_Epia_muscosa,LEP43318_Bombycidae_Epiinae_Epia_lunilinea)1:1.6043472936817929)0.95:0.07077680334463418)0.99:0.10278798286317543)1:1.6828048180351456)1:0.5571039310164607,((_FG120070B_Lasiocampid_comp_R,I3488_Lasiocampidae_Trabala_hantu)1:0.4166258805262943,(((Zwick5031_Apatelodidae_Apatelodinae_Drepatelodes_quadrilineata,LEP45413_Apatelodidae_Apatelodinae_Drepatelodes_sp)1:5.081287166039132,(LEP48070_Bombycidae_Epiinae_Prothysana_sp,((LEP24256_Bombycidae_Apatelodes_firmiana,_FG120036B_Apatelodidae_comp_R)1:1.3377079108449574,((LEP47939_Bombycidae_Epiinae_Arotros_striata,(Zwick5132_Apatelodidae_Apatelodinae_Falcatelodes_anava,(RSP941023_Apatelodidae_Olceclostera_seraphica,LEP43299_Apatelodidae_Apatelodinae_Olceclostera_amoria)1:1.4644346551836975)1:0.5005331494884867)0.85:0.057243577748462504,(LEP42615_Apatelodidae_Apatelodinae_Ephoria_basifulva,(LEP45524_Apatelodidae_Apatelodinae_Zanola_sp,(LEP41071_Apatelodidae_Apatelodinae_Prothysana-Tarchon-Zanola_sp,Zwick5215_Apatelodidae_Apatelodinae_Ephoria_liliana)1:0.281791629062468)1:4.34208266373901)1:0.19725214365771299)0.95:0.07038261468845065)1:0.1906893853547572)1:0.37516778976460496)1:1.5042484672961396,(((S1C2R3B_Brahmaeidae_unknown_Lemonia_philopalus,(RSA2010C_Brahmaeidae_unknown_Spiramiopsis_comma,LEP43940_Brahmaeidae_unknown_Dactyloceras_sp)1:0.369468929478967)1:0.41030193868063747,(RROU00221_Brahmaeidae_Acanthobrahmaea_europaea_sp,(LEP12430_Brahmaeidae_Brahmaea_sp,LEP36666_Brahmaeidae_unknown_Brahmaea_japonica)1:1.104931776915476)1:1.3105204571052187)1:2.2415359872916936,(((SMNSDNALEP298_Eupterotidae_Janinae_Acrojana_scutaea,SMNSDNALEP289_Eupterotidae_Janinae_Stenoglene_uniformis)1:0.17462503269922336,(LEP43933_Eupterotidae_Janinae_Hibrildes_sp,(LEP43930_Eupterotidae_Janinae_Camerunia_sp,(LEP43927_Eupterotidae_Janinae_Hoplojana_sp,(LEP40331_Eupterotidae_Janinae_Rhodopteriana_sp,(SMNSDNALEP293_Eupterotidae_Janinae_Jana_preciosa,SMNSDNALEP327_Eupterotidae_Janinae_Jana_strigina)1:0.5700841186081874)1:0.9701138893711184)1:0.4379699779932384)1:0.1084950188792523)1:0.23966261969916744)1:1.082125442599792,((LEP12127_Eupterotidae_Ganisa_similis,(SMNSDNAAZ700_Eupterotidae_Ganisa-group_Melanothrix_sp-Phillipines,LEP12405_Eupterotidae_Ganisa-group_Melanothrix_sp-Malaysia)1:4.396036057729663)1:0.5195843030841677,((LEP13121_Eupterotidae_Ganisa-group_Pseudojana_sp,LEP29037_Eupterotidae_Ganisa-group_Pseudoganisa_currani)1:1.1704470448325415,(LEP46921_Eupterotidae_Ganisa-group_Neopreptos_sp,(LEP14884_Eupterotidae_Eupterotinae_Eupterote_asclepiades,((LEP15770_Eupterotidae_Eupterotinae_Eupterote_sp-Malaysia,(DNAAZ69_Eupterotidae_Panacelinae_Panacela_lewinae,DNAAZ58_Eupterotidae_Eupterotinae_Cotana_serranotata)1:1.5574015176852252)1:0.14453471574680052,(LEP31093_Eupterotidae_Striphnopteryginae_Phiala_wichgrafi,(RSA2010B_Eupterotidae_Striphnopteryginae_Lichenopteryx_despecta,SMNSDNALEP329_Eupterotidae_Striphnopteryginae_Phiala_cunina-albida)1:0.4288261117696775)1:2.5903349686865407)1:0.2833008693607527)1:0.8397243553633471)1:0.22471574329761426)0.76:0.03706818513240436)1:0.563714878780728)1:1.0190121170380868)1:0.31369660039609293)1:0.1317312108525776)1:0.14285015779520305)0.39:0.04776770211620624)1:0.09700222085145212,(I3533_Oxytenidae_Oxytenis_sp,((LEP43116_Saturniidae_Cercophaninae_Janiodes_ecuadoriensis,LEP41811_Saturniidae_Cercophaninae_Cercophana_venusta)1:0.46086556326032235,((I3503_Saturniidae_Eacles_imperialis_or_ormondei,LEP39470_Saturniidae_Ceratocampinae_Anisota_pellucida)1:0.6249659348760327,((LEP36749_Saturniidae_Aglia_japonica,((LEP29044_Saturniidae_Arsenura_armida,RRou00164_Saturniidae_Arsenurinae_Almeidaia_aidae)1:0.21221358742069968,(ADW1522_Saturniidae_Hemileucinae_Hemileuca_magnifica,LEP47817_Saturniidae_Hemileucinae_Polythysana_cinerascens)1:1.0509426016024328)0.98:0.08059685303310848)0.63:0.028964981287577487,(LEP41093_Saturniidae_Salassa_sp,((LEP43920_Saturniidae_Saturniinae_Micragone_agathylla,(LEP41075_Saturniidae_Eudaemonia_agriphontes,LEP32277d_Saturniidae_Bunaea_alcinoe)1:0.6333129605537665)1:0.2583516749856878,(S1C1R3D_Saturniidae_Saturniinae_Saturnia-Eudia_pavonia,LEP28601_Saturniidae_Rothschildia_lebeau)1:0.9715734910358942)1:0.17828833472252648)1:0.3329560603149376)1:0.12799622385749748)1:0.44237311271424723)1:0.27108942776979694)1:0.6480083781743905)1:1.5360466132352912)0.99:0.11365086765953009)1:0.309416719886032)1:0.14548177178491525)1:0.10403921868280674)0.95:0.07148988068577787)1:0.21447502334131738)1:0.5897915012043401)1:0.5771049077822596)); 
